# Supplementary material for: The Use of Hexokinase 2-Displacing Peptides as an Anti-Neoplastic Approach for Malignant Peripheral Nerve Sheath Tumors
Source: Cells. 2024 Jul 8;13(13):1162. doi: 10.3390/cells13131162 (PMC11240344; doi:10.3390/cells13131162)
Supplement: Supplementary file 1 [file cells-13-01162-s001.zip]

Archive with 1 entries (1 files):
- cells-3028709-supplementary.pdf
